# Supplementary material for: Stacking Multiple Genes Improves Resistance to Chilo suppressalis, Magnaporthe oryzae, and Nilaparvata lugens in Transgenic Rice
Source: Genes (Basel). 2023 May 12;14(5):1070. doi: 10.3390/genes14051070 (PMC10218540; doi:10.3390/genes14051070)
Supplement: Supplementary file 1 [file genes-14-01070-s001.zip]

Archive with 1 entries (1 files):
- genes-2269945-supplementary.pdf
